# Supplementary material for: Metagenomic surveillance reveals off-season circulation of respiratory viruses during the COVID-19 pandemic in Salvador, Brazil
Source: New Microbes New Infect. 2026 Feb 6;70:101717. doi: 10.1016/j.nmni.2026.101717 (PMC12925072; doi:10.1016/j.nmni.2026.101717)
Supplement: Multimedia component 10 [file mmc10.xlsx]

## Sheet: Detection
Sample ID	Virus				Bacteria	All Resp Virus Metagenomica
	RT-qPCR	Tiling Amplicon	Shotgun	Hybrid-capture	Shotgun
1	SARS-CoV-2	SARS-CoV-2						EV-B = enterovirus B
2	SARS-CoV-2	SARS-CoV-2						EV-D = enterovirus D
3	SARS-CoV-2	SARS-CoV-2						EV-D68 = enterovirus D68
4	SARS-CoV-2	SARS-CoV-2						HAdV-B = human mastadenovirus B
5	SARS-CoV-2							HAdV-C = human mastadenovirus C
6	SARS-CoV-2							HBoV = human bocavirus
7	Undetected		Undetected			Undetected		HCoV-229E = human coronavirus 229E
9	SARS-CoV-2	SARS-CoV-2						HCoV-OC43 = human coronavirus OC43
10	SARS-CoV-2	SARS-CoV-2						HMPV = human metapneumovirus
11	SARS-CoV-2	SARS-CoV-2						HPIV-1 = human parainfluenza virus 1
12	SARS-CoV-2	SARS-CoV-2						HPIV-2 = human parainfluenza virus 2
13	Undetected			HPIV-1		HPIV-1		HPIV-3 = human paraFlu Aluenza virus 3
14	SARS-CoV-2	SARS-CoV-2						HPIV-4 = human parainfluenza virus 4
15	Undetected			HPIV-1		HPIV-1		RV-A = human rhinovirus A
16	SARS-CoV-2	SARS-CoV-2						HRV-B = human rhinovirus B
17	SARS-CoV-2	SARS-CoV-2						HRV-B83 = human rhinovirus B83
18	Undetected		Undetected			Undetected		RV-C = human rhinovirus C
19	Undetected		Undetected		Undetected	Undetected		Flu A = Flu Aluenza
22	SARS-CoV-2	SARS-CoV-2						INF-C = influenza C
23	SARS-CoV-2	SARS-CoV-2						KIPyV = KI polyomavirus
24	Flu A			Flu A		Flu A		ORFV = orf virus
25	Undetected			Undetected		Undetected		RSV = respiratory syncytial virus
26	SARS-CoV-2	SARS-CoV-2						RSV-A = respiratory syncytial virus A
27	SARS-CoV-2	SARS-CoV-2						SARS-CoV-2 = severe acute respiratory syndrome coronavirus 2
28	Undetected			RV-A		RV-A		WUPyV = WU polyomavirus
29	Undetected			RV-B83		RV-B		Flu A = Flu Aluenza A
30	Undetected		Undetected			Undetected		HCoV-HKU1 = human coronavirus HKU1
31	Flu A			Flu A H3N2		Flu A
32	Undetected		Undetected			Undetected
33	SARS-CoV-2
34	SARS-CoV-2	SARS-CoV-2
35	Undetected		Undetected		Undetected	Undetected
36	Undetected		RV-A			RV-A
37	SARS-CoV-2	SARS-CoV-2
38	Undetected			Undetected		Undetected
39	Undetected			Undetected		Undetected
40	Flu A			Flu A H3N2		Flu A
41	Undetected			Undetected		Undetected
42	SARS-CoV-2
43	Undetected			Undetected		Undetected
44	SARS-CoV-2
45	Flu A			Flu A H3N2		Flu A
46	Flu A			Flu A		Flu A
47	Undetected		HMPV			HMPV
48	SARS-CoV-2	SARS-CoV-2
49	SARS-CoV-2	SARS-CoV-2
50	Undetected		Undetected			Undetected
51	SARS-CoV-2	SARS-CoV-2
52	Undetected		Undetected		Undetected	Undetected
53	SARS-CoV-2
353	Undetected			EV-B / HPIV-2		EV-B / HPIV-2
55	SARS-CoV-2
56	SARS-CoV-2
57	SARS-CoV-2
58	SARS-CoV-2	SARS-CoV-2
59	SARS-CoV-2	SARS-CoV-2
60	SARS-CoV-2	SARS-CoV-2
61	SARS-CoV-2
62	SARS-CoV-2
63	SARS-CoV-2
64	RSV		RSV-A		Undetected	RSV
65	Undetected			Undetected		Undetected
66	Undetected		Undetected		Undetected	Undetected
67	Undetected		RV-A			RV-A
68	Flu A			Undetected		Undetected
69	Undetected			Undetected		Undetected
70	Undetected			Undetected		Undetected
71	Undetected			Undetected		Undetected
72	Undetected		Undetected		Moraxella catarrhalis	Undetected
73	Undetected		RV-A			RV-A
75	SARS-CoV-2	SARS-CoV-2
76	SARS-CoV-2
77	Undetected		Undetected			Undetected
78	Undetected			HPIV-1		HPIV-1
79	Undetected			Undetected		Undetected
80	Undetected			HPIV-3		HPIV-3
81	Undetected			Undetected		Undetected
82	Undetected			Undetected		Undetected
83	SARS-CoV-2	SARS-CoV-2
84	SARS-CoV-2
85	SARS-CoV-2	SARS-CoV-2
86	SARS-CoV-2
87	SARS-CoV-2	SARS-CoV-2
88	Flu A			Flu A		Flu A
89	Undetected			Undetected		Undetected
90	Flu A			Flu A H3N2		Flu A
91	SARS-CoV-2
92	Undetected			Undetected		Undetected
93	SARS-CoV-2
94	Undetected		HPIV-4	HPIV-4		HPIV-4
95	Flu A			Flu A H3N2		Flu A
96	Undetected			Undetected		Undetected
97	Undetected			Undetected		Undetected
98	Flu A			Undetected		Undetected
99	SARS-CoV-2	SARS-CoV-2
100	Undetected			Undetected		Undetected
101	Undetected			Undetected		Undetected
102	Undetected			HPIV-2		HPIV-2
103	SARS-CoV-2	SARS-CoV-2
104	SARS-CoV-2
105	Flu A			Flu A H3N2		Flu A
106	Undetected			Undetected		Undetected
107	Flu A			Flu A H3N2		Flu A
108	Flu A			Flu A H3N2		Flu A
109	Undetected		Undetected	Undetected		Undetected
110	Flu A			Flu A		Flu A
111	SARS-CoV-2	SARS-CoV-2
112	SARS-CoV-2	SARS-CoV-2
113	Undetected			HPIV-3		HPIV-3
114	Undetected			HPIV-1		HPIV-1
115	Undetected			Undetected		Undetected
116	Undetected		HMPV			HMPV
117	SARS-CoV-2
118	SARS-CoV-2	SARS-CoV-2
119	Undetected			Undetected		Undetected
120	SARS-CoV-2	SARS-CoV-2
121	SARS-CoV-2
122	SARS-CoV-2	SARS-CoV-2
123	SARS-CoV-2	SARS-CoV-2
124	SARS-CoV-2	SARS-CoV-2
125	SARS-CoV-2	SARS-CoV-2
126	SARS-CoV-2	SARS-CoV-2
127	SARS-CoV-2	SARS-CoV-2
128	SARS-CoV-2
131	Undetected		Undetected		Moraxella catarrhalis	Undetected
132	Undetected		HMPV			HMPV
134	Flu A		Undetected	Flu A		Flu A
135	Undetected		Undetected	Undetected	Undetected	Undetected
136	Undetected			Undetected		Undetected
137	Undetected			Undetected		Undetected
138	SARS-CoV-2
139	SARS-CoV-2	SARS-CoV-2
140	SARS-CoV-2	SARS-CoV-2
141	Undetected		HMPV			HMPV
142	Undetected			Undetected		Undetected
143	Undetected			Undetected		Undetected
144	Undetected			HCoV-229E		HCoV-229E
145	Flu A			Flu A H3N2		Flu A
146	Undetected			Undetected		Undetected
147	Undetected			RV-A		RV-A
148	SARS-CoV-2	SARS-CoV-2
149	SARS-CoV-2	SARS-CoV-2
150	SARS-CoV-2
151	SARS-CoV-2	SARS-CoV-2
152	Flu A			Flu A H3N2		Flu A
153	Flu A			Flu A H3N2		Flu A
154	Undetected			RV-A		RV-A
155	Undetected			RV-A		RV-A
156	SARS-CoV-2	SARS-CoV-2
157	SARS-CoV-2	SARS-CoV-2
158	SARS-CoV-2
159	SARS-CoV-2
160	Undetected			Undetected		Undetected
161	SARS-CoV-2	SARS-CoV-2
162	SARS-CoV-2	SARS-CoV-2
429	Undetected			Flu A / HCoV-HKU1		Flu A / HCoV-HKU1
164	Flu A			Undetected		Undetected
165	Undetected			Undetected		Undetected
166	Undetected			Undetected		Undetected
167	Undetected			Undetected		Undetected
168	Flu A			Undetected		Undetected
169	SARS-CoV-2
170	SARS-CoV-2
171	Flu A			Flu A		Flu A
348	Undetected			Flu A / RSV		Flu A / RSV
174	Undetected			Undetected		Undetected
175	Undetected		Undetected	Undetected	Undetected	Undetected
471	Undetected			Flu A / RSV		Flu A / RSV
178	Flu A			Flu A H3N2		Flu A
179	SARS-CoV-2
180	Undetected			Undetected		Undetected
181	Undetected			Undetected		Undetected
182	SARS-CoV-2
183	SARS-CoV-2
184	Undetected		Undetected		Undetected	Undetected
185	Flu A			Flu A H3N2		Flu A
186	Undetected			Undetected		Undetected
187	SARS-CoV-2
188	SARS-CoV-2	SARS-CoV-2
189	Undetected			Undetected		Undetected
190	Undetected			Undetected		Undetected
191	Undetected		Undetected		Undetected	Undetected
192	Undetected			HPIV-1		HPIV-1
193	Undetected			RV-A		RV-A
194	SARS-CoV-2	SARS-CoV-2
195	Undetected			HPIV-1		HPIV-1
196	SARS-CoV-2	SARS-CoV-2
197	SARS-CoV-2	SARS-CoV-2
198	Undetected			HPIV-1		HPIV-1
199	Undetected			HPIV-1		HPIV-1
200	SARS-CoV-2
201	SARS-CoV-2
202	Undetected			Undetected		Undetected
203	Undetected			EV-D68		EV-D68
204	SARS-CoV-2	SARS-CoV-2
205	Undetected			Undetected		Undetected
206	Undetected		Undetected			Undetected
207	SARS-CoV-2	SARS-CoV-2
208	Flu A			Flu A		Flu A
209	SARS-CoV-2
210	Undetected			Undetected		Undetected
211	SARS-CoV-2
212	SARS-CoV-2	SARS-CoV-2
213	SARS-CoV-2	SARS-CoV-2
214	SARS-CoV-2	SARS-CoV-2
215	Undetected		Undetected	Undetected	Undetected	Undetected
216	SARS-CoV-2	SARS-CoV-2
217	Undetected		RV-C		Undetected	RV-C
218	Undetected		Undetected	Undetected	Undetected	Undetected
219	SARS-CoV-2
220	SARS-CoV-2	SARS-CoV-2
221	SARS-CoV-2
222	Undetected		Undetected		Undetected	Undetected
223	Undetected			Undetected		Undetected
224	Undetected			HPIV-1		HPIV-1
225	Undetected			Undetected		Undetected
226	Undetected			Undetected		Undetected
227	Undetected			Undetected		Undetected
228	Undetected			Undetected		Undetected
229	Undetected			Undetected		Undetected
230	SARS-CoV-2	SARS-CoV-2
231	SARS-CoV-2	SARS-CoV-2
232	Flu A			Flu A H3N2		Flu A
233	Undetected			Undetected		Undetected
234	SARS-CoV-2	SARS-CoV-2
235	Undetected			Undetected		Undetected
236	SARS-CoV-2	SARS-CoV-2
237	Undetected			Undetected		Undetected
238	SARS-CoV-2	SARS-CoV-2
239	Undetected		Undetected			Undetected
240	Undetected			Undetected		Undetected
241	SARS-CoV-2	SARS-CoV-2
242	SARS-CoV-2
243	SARS-CoV-2	SARS-CoV-2
244	SARS-CoV-2	SARS-CoV-2
246	Undetected		Undetected			Undetected
249	Undetected		Undetected		Undetected	Undetected
54	Flu A		SARS-CoV2		Undetected	Flu A / SARS-CoV-2
252	Undetected		Undetected		Undetected	Undetected
253	Undetected			HPIV-3		HPIV-3
254	Flu A			Undetected		Undetected
255	Undetected			Undetected		Undetected
256	Undetected			Undetected		Undetected
257	SARS-CoV-2	SARS-CoV-2
258	Undetected			Undetected		Undetected
259	Undetected			Undetected		Undetected
260	Undetected			Undetected		Undetected
261	Undetected			Undetected		Undetected
262	Undetected			Undetected		Undetected
263	Undetected			Undetected		Undetected
264	Undetected			Undetected		Undetected
265	Undetected			Undetected		Undetected
266	Undetected			Undetected		Undetected
267	Undetected			Undetected		Undetected
268	Undetected			Undetected		Undetected
269	Undetected			HCoV-229E		HCoV-229E
163	Undetected			Flu A H3N2/ SARS-CoV-2		Flu A / SARS-CoV-2
271	Undetected			Undetected		Undetected
272	Undetected			Undetected		Undetected
273	Undetected			Undetected		Undetected
274	Undetected			Undetected		Undetected
276	Undetected			Undetected		Undetected
277	Undetected			Undetected		Undetected
278	Undetected			Undetected		Undetected
279	Undetected			Undetected		Undetected
280	Undetected			Undetected		Undetected
281	Undetected			Undetected		Undetected
282	Undetected			Undetected		Undetected
283	Undetected			Undetected		Undetected
284	Undetected			Undetected		Undetected
285	Undetected			Undetected		Undetected
286	Undetected			Undetected		Undetected
287	Undetected			Undetected		Undetected
289	Undetected			Undetected		Undetected
291	Undetected			Undetected		Undetected
292	Undetected			SARS-CoV-2		SARS-CoV-2
293	Undetected			HCoV-OC43		HCoV-OC43
294	Undetected			RV-A		RV-A
295	Undetected			Undetected		Undetected
297	Undetected			Undetected		Undetected
298	Undetected			Undetected		Undetected
299	Undetected			Undetected		Undetected
300	Undetected			Undetected		Undetected
301	Undetected			Undetected		Undetected
303	Undetected			Undetected		Undetected
304	Undetected			RV-A		RV-A
305	Undetected			Undetected		Undetected
306	Undetected			RV-C		RV-C
307	Undetected			Undetected		Undetected
308	Undetected			Undetected		Undetected
309	Undetected			HAdV-B		HAdV-B
310	Undetected			Undetected		Undetected
311	Undetected			Undetected		Undetected
312	Undetected			Undetected		Undetected
313	Undetected			Undetected		Undetected
314	Undetected			Undetected		Undetected
315	Undetected			HBoV		HBoV
316	Undetected			Undetected		Undetected
317	Undetected			HMPV		HMPV
172	SARS-CoV-2		SARS-CoV2		Undetected	Flu A / SARS-CoV-2
319	Undetected			Undetected		Undetected
320	Undetected			Undetected		Undetected
321	Undetected			Flu A		Flu A
322	Undetected			HAdV-B		HAdV-B
323	Undetected			Undetected		Undetected
176	Flu A / SARS-CoV-2			Flu A H3N2/ SARS-CoV-2		Flu A / SARS-CoV-2
325	Undetected			Undetected		Undetected
326	Undetected			Undetected		Undetected
327	Undetected			Undetected		Undetected
328	Undetected			Undetected		Undetected
329	Undetected			Undetected		Undetected
330	Undetected			HCoV-229E		HCoV-229E
331	Undetected			Undetected		Undetected
332	Undetected			Undetected		Undetected
270	Undetected			Flu A / SARS-CoV-2		Flu A / SARS-CoV-2
334	Undetected			Undetected		Undetected
335	Undetected			Undetected		Undetected
336	Undetected			Undetected		Undetected
337	Undetected			RSV		RSV
338	Undetected			Undetected		Undetected
339	Undetected			Undetected		Undetected
340	Undetected			RV-A		RV-A
341	Undetected			Undetected		Undetected
342	Undetected			Undetected		Undetected
343	Undetected			Undetected		Undetected
344	Undetected			RV-A		RV-A
345	Undetected			Undetected		Undetected
346	Undetected			Undetected		Undetected
347	Undetected			Undetected		Undetected
359	Undetected			Flu A / SARS-CoV-2		Flu A / SARS-CoV-2
349	Undetected			Undetected		Undetected
350	Undetected			Undetected		Undetected
351	Undetected			Undetected		Undetected
352	Undetected			KIPyV		KIPyV
386	Undetected			Flu A / RSV / SARS-CoV-2		Flu A / SARS-CoV-2 / RSV
354	Undetected			Undetected		Undetected
355	Undetected			EV-D		EV-D
356	Undetected			Undetected		Undetected
357	Undetected			HCoV-229E		HCoV-229E
358	Undetected			RV-A		RV-A
414	Undetected			Flu A / RSV / SARS-CoV-2		Flu A / SARS-CoV-2 / RSV
360	Undetected			Undetected		Undetected
361	Undetected			Undetected		Undetected
362	Undetected			HCoV-229E		HCoV-229E
363	Undetected			Undetected		Undetected
364	Undetected			Undetected		Undetected
365	Undetected			Undetected		Undetected
366	Undetected			Flu A-C		Flu A
367	Undetected			Undetected		Undetected
368	Undetected			Undetected		Undetected
369	Undetected			HadV-C		HadV-C
370	Undetected			Undetected		Undetected
371	Undetected			Undetected		Undetected
372	Undetected			Undetected		Undetected
373	Undetected			Undetected		Undetected
374	Undetected			Undetected		Undetected
375	Undetected			ORFV		ORFV
376	Undetected			Undetected		Undetected
377	Undetected			Undetected		Undetected
378	Undetected			Undetected		Undetected
379	Undetected			Undetected		Undetected
380	Undetected			Undetected		Undetected
381	Undetected			Undetected		Undetected
382	Undetected			Undetected		Undetected
383	Undetected			Undetected		Undetected
384	Undetected			Undetected		Undetected
385	Undetected			Undetected		Undetected
251	Undetected			Flu A H3N2 / KIPyV		Flu A H3N2 / KIPyV
387	Undetected			Undetected		Undetected
388	Undetected			Undetected		Undetected
389	Undetected			Undetected		Undetected
390	Undetected			Undetected		Undetected
391	Undetected			Undetected		Undetected
392	Undetected			Undetected		Undetected
393	Undetected			RV-A		RV-A
394	Undetected			Undetected		Undetected
395	Undetected			Undetected		Undetected
396	Undetected			WUPyV		WUPyV
397	Undetected			Undetected		Undetected
398	Undetected			Undetected		Undetected
399	Undetected			Undetected		Undetected
400	Undetected			Undetected		Undetected
401	Undetected			Undetected		Undetected
402	Undetected			Undetected		Undetected
403	Undetected			Undetected		Undetected
404	Undetected			Undetected		Undetected
405	Undetected			Undetected		Undetected
406	Undetected			Undetected		Undetected
407	Undetected			Undetected		Undetected
408	Undetected			WUPyV		WUPyV
409	Undetected			Undetected		Undetected
410	Undetected			Undetected		Undetected
411	Undetected			Undetected		Undetected
412	Undetected			Undetected		Undetected
413	Undetected			Undetected		Undetected
318	Undetected			HAdV-C / HMPV		HAdV-C / HMPV
415	Undetected			Undetected		Undetected
416	Undetected			Undetected		Undetected
417	Undetected			Undetected		Undetected
418	Undetected			Undetected		Undetected
419	Undetected			Undetected		Undetected
420	Undetected			Undetected		Undetected
421	Undetected			Undetected		Undetected
422	Undetected			Undetected		Undetected
423	Undetected			Undetected		Undetected
424	Undetected			Undetected		Undetected
425	Undetected			Undetected		Undetected
426	Undetected			Undetected		Undetected
427	Undetected			Undetected		Undetected
428	Undetected			HCoV-HKU1		HCoV-HKU1
324	Undetected			HCoV-229E / HMPV		HCoV-229E / HMPV
430	Undetected			Undetected		Undetected
431	Undetected			Undetected		Undetected
432	Undetected			Undetected		Undetected
433	Undetected			Undetected		Undetected
434	Undetected			Undetected		Undetected
435	Undetected			Undetected		Undetected
436	Undetected			Undetected		Undetected
437	Undetected			Undetected		Undetected
438	Undetected			Undetected		Undetected
439	Undetected			Undetected		Undetected
440	Undetected			Undetected		Undetected
441	Undetected			Undetected		Undetected
442	Undetected			Undetected		Undetected
443	Undetected			Undetected		Undetected
444	Undetected			Undetected		Undetected
445	Undetected			Undetected		Undetected
446	Undetected			Undetected		Undetected
447	Undetected			Undetected		Undetected
448	Undetected			Undetected		Undetected
449	Undetected			Undetected		Undetected
450	Undetected			Undetected		Undetected
451	Undetected			Undetected		Undetected
452	Undetected			Undetected		Undetected
453	Undetected			Undetected		Undetected
454	Undetected			Undetected		Undetected
455	Undetected			Undetected		Undetected
456	Undetected			RV-C		RV-C
457	Undetected			RV-C		RV-C
458	Undetected			Undetected		Undetected
459	Undetected			Undetected		Undetected
460	Undetected			Undetected		Undetected
461	Undetected			Undetected		Undetected
462	Undetected			Undetected		Undetected
463	Undetected			Undetected		Undetected
464	Undetected			Undetected		Undetected
465	Undetected			Undetected		Undetected
466	Undetected			RV-B		RV-B
467	Undetected			RV-A		RV-A
468	Undetected			HCoV-HKU1 / HCoV-OC43		HCoV-HKU1 / HCoV-OC43
469	Undetected			Undetected		Undetected
470	Undetected			Undetected		Undetected
333	Undetected			HCoV-HKU1 / RV-C		HCoV-HKU1 / RV-C
472	Undetected			Undetected		Undetected
474	Undetected			HCoV-OC43 / RSV		HCoV-OC43 / RSV
473	Undetected			RSV / SARS-CoV-2		RSV / SARS-CoV-2
475	Undetected			Undetected		Undetected
476	Undetected			Undetected		Undetected
477	Undetected			Undetected		Undetected
478	Undetected			Undetected		Undetected
479	Undetected			Undetected		Undetected
480	Undetected			Undetected		Undetected
481	Undetected			Undetected		Undetected
482	Undetected			Undetected		Undetected
483	Undetected			RSV		RSV
484	Undetected			SARS-CoV-2		SARS-CoV-2
485	Undetected	Undetected		Undetected		Undetected
486	Undetected	Undetected		Undetected		Undetected
487	Undetected	Undetected		Undetected		Undetected
488	RSV
489	RSV
490	RSV
491	RSV
129-HC	Undetected		Undetected - Healthy/Control			Undetected
130-HC	Undetected		Undetected - Healthy/Control			Undetected
133-HC	Undetected		Undetected - Healthy/Control			Undetected
20-HC	Undetected		Undetected - Healthy/Control			Undetected
245-HC	Undetected		Undetected - Healthy/Control			Undetected
247-HC	Undetected		Undetected - Healthy/Control		Undetected	Undetected
248-HC	Undetected		Undetected - Healthy/Control		Undetected	Undetected
250-HC	Undetected		Undetected - Healthy/Control		Undetected	Undetected
74-HC	Undetected		Undetected - Healthy/Control			Undetected
8-HC	Undetected		Undetected - Healthy/Control			Undetected
