# Supplementary material for: Metagenomic surveillance reveals off-season circulation of respiratory viruses during the COVID-19 pandemic in Salvador, Brazil
Source: New Microbes New Infect. 2026 Feb 6;70:101717. doi: 10.1016/j.nmni.2026.101717 (PMC12925072; doi:10.1016/j.nmni.2026.101717)
Supplement: Multimedia component 11 [file mmc11.xlsx]

## Sheet: Assembly - unsegmented viruses
Sample ID	Methodology	Virus detection	Number of Mapped reads	Average Depth	Reference Coverage (10x)	Lineage	GISAID/NCBI Accession ID
1	NGS tiling amplicon - ARTIC V.4	SARS-CoV-2	213,668	924.99	92.03	BA.1 (Omicron)	EPI_ISL_13131769		HAdV-B = human mastadenovirus B
2	NGS tiling amplicon - ARTIC V.4	SARS-CoV-2	138,243	623.85	97.66	BA.1 (Omicron)	EPI_ISL_11026087		HBoV = human bocavirus
3	NGS tiling amplicon - ARTIC V.4	SARS-CoV-2	114,417	516.29	95.74	BA.1 (Omicron)	EPI_ISL_11026098		HCoV-229E = human coronavirus 229E
4	NGS tiling amplicon - ARTIC V.4	SARS-CoV-2	190,976	858.12	95.41	BA.1 (Omicron)	EPI_ISL_11326540		HCoV-HKU1 = human coronavirus HKU1
9	NGS tiling amplicon - ARTIC V.4	SARS-CoV-2	134,185	604.09	95.43	BA.1 (Omicron)	EPI_ISL_11026097		HCoV-OC43 = human coronavirus OC43
10	NGS tiling amplicon - ARTIC V.4	SARS-CoV-2	112,335	509.06	91.60	BA.1 (Omicron)	EPI_ISL_11026093		HMPV = human metapneumovirus
11	NGS tiling amplicon - ARTIC V.4	SARS-CoV-2	138,746	630.58	91.20	BA.1.1 (Omicron)	EPI_ISL_11026078		HPIV-1 = human parainfluenza virus 1
12	NGS tiling amplicon - ARTIC V.4	SARS-CoV-2	224,455	985.89	96.53	BA.1.1 (Omicron)	EPI_ISL_13698615		HPIV-2 = human parainfluenza virus 2
14	NGS tiling amplicon - ARTIC V.4	SARS-CoV-2	160,944	708.63	94.88	BA.1.1 (Omicron)	EPI_ISL_14005464		HPIV-3 = human parainfluenza virus 3
15	NGS-based Hybrid-capture Metagenomic Sequencing - RVOP Panel	HPIV-1	3,293,594	28967.00	100.00		PQ820485		HPIV-4 = human parainfluenza virus 4
16	NGS tiling amplicon - ARTIC V.4	SARS-CoV-2	173,521	765.64	98.61	BA.1.14.1 (Omicron)	EPI_ISL_14005471		HRV-A = human rhinovirus A
17	NGS tiling amplicon - ARTIC V.4.1	SARS-CoV-2	175,527	899.42	73.02	BA.1.14.1 (Omicron)			HRV-B83 = human rhinovirus B83
22	NGS tiling amplicon - ARTIC V.4	SARS-CoV-2	111,384	504.27	89.93	BA.1.1 (Omicron)			HRV-C = human rhinovirus C
23	NGS tiling amplicon - ARTIC V.4.1	SARS-CoV-2	201,965	901.54	98.07	BA.2.12.1 (Omicron)	EPI_ISL_14005463		KIPyV = KI polyomavirus
26	NGS tiling amplicon - ARTIC V.4	SARS-CoV-2	235,828	1098.48	91.45	BA.1.1 (Omicron)	EPI_ISL_11026105		RSV-A = respiratory syncytial virus A
27	NGS tiling amplicon - ARTIC V.4.1	SARS-CoV-2	210,321	920.13	91.17	BA.1 (Omicron)	EPI_ISL_13698619		SARS-CoV-2 = severe acute respiratory syndrome coronavirus 2
28	NGS-based Hybrid-capture Metagenomic Sequencing - RVOP Panel	HRV-A	62901	1221.40	72.50		PQ817250
29	NGS-based Hybrid-capture Metagenomic Sequencing - RVOP Panel	HRV-B83	19,871	380.00	95.10		PQ779057
34	NGS tiling amplicon - ARTIC V.4	SARS-CoV-2	196,132	879.84	96.69	BA.1 (Omicron)	EPI_ISL_11026083
36	NGS-based Shotgun Metagenomic Sequencing	HRV-A	45,518	896.60	97.30		PQ811894
37	NGS tiling amplicon - ARTIC V.4	SARS-CoV-2	232,784	1044.12	96.82	BA.1.1 (Omicron)	EPI_ISL_11026096
47	NGS-based Shotgun Metagenomic Sequencing	HMPV	609,136	6,392.00	100.00		PQ766149
48	NGS tiling amplicon - ARTIC V.4.1	SARS-CoV-2	186,018	817.21	94.73	BA.1 (Omicron)	EPI_ISL_13698620
49	NGS tiling amplicon - ARTIC V.4.1	SARS-CoV-2	159,063	705.03	97.73	BA.5.2.1 (Omicron)	EPI_ISL_14005459
51	NGS tiling amplicon - ARTIC V.4	SARS-CoV-2	203,333	914.14	95.36	BA.1.1 (Omicron)	EPI_ISL_11026092
58	NGS tiling amplicon - ARTIC V.4	SARS-CoV-2	189,477	853.19	96.52	BA.1.1 (Omicron)	EPI_ISL_11326580
59	NGS tiling amplicon - ARTIC V.4	SARS-CoV-2	148,375	670.64	97.43	BA.1 (Omicron)	EPI_ISL_11326546
60	NGS tiling amplicon - ARTIC V.4	SARS-CoV-2	179,103	805.83	94.90	BA.1 (Omicron)	EPI_ISL_11326573
64	NGS-based Shotgun Metagenomic Sequencing	RSV-A	35,532	325.00	100.00		PQ780763
67	NGS-based Shotgun Metagenomic Sequencing	HRV-A	994	19.40	79.60		PQ811895
73	NGS-based Shotgun Metagenomic Sequencing	HRV-A	56,976	1,121.50	98.50		PQ811896
75	NGS tiling amplicon - ARTIC V.4	SARS-CoV-2	155,641	702.75	95.63	BA.1 (Omicron)	EPI_ISL_11026071
83	NGS tiling amplicon - ARTIC V.4	SARS-CoV-2	108,868	482.42	99.69	BA.1.1 (Omicron)	EPI_ISL_14005455
85	NGS tiling amplicon - ARTIC V.4	SARS-CoV-2	172,875	781.06	97.62	BA.1.1 (Omicron)	EPI_ISL_11026101
87	NGS tiling amplicon - ARTIC V.4	SARS-CoV-2	148,061	671.46	92.03	BA.1.1 (Omicron)	EPI_ISL_11026084
94	NGS-based Hybrid-capture Metagenomic Sequencing - RVOP Panel	HPIV-4	294,046	2,382.60	82.00		PQ779059
94	NGS-based Shotgun Metagenomic Sequencing	HPIV-4	481,089	3953.70	100.00		PQ779058
99	NGS tiling amplicon - ARTIC V.4.1	SARS-CoV-2	204,903	891.84	89.33	BA.1.1 (Omicron)
102	NGS-based Hybrid-capture Metagenomic Sequencing - RVOP Panel	HPIV-2	336,694	2968.60	82.90		PQ820488
103	NGS tiling amplicon - ARTIC V.4	SARS-CoV-2	133,657	604.48	95.63	BA.1.1 (Omicron)	EPI_ISL_11026063
111	NGS tiling amplicon - ARTIC V.4	SARS-CoV-2	204,201	914.99	97.30	BA.1.1 (Omicron)	EPI_ISL_11026068
112	NGS tiling amplicon - ARTIC V.4	SARS-CoV-2	209,714	943.62	96.40	BA.1.1 (Omicron)	EPI_ISL_11326584
113	NGS-based Hybrid-capture Metagenomic Sequencing - RVOP Panel	HPIV-3	6,033,210	53,848.30	100.00		PQ779060
114	NGS-based Hybrid-capture Metagenomic Sequencing - RVOP Panel	HPIV-1	3,269	30.60	92.50		PQ820482
118	NGS tiling amplicon - ARTIC V.4.1	SARS-CoV-2	182,211	810.16	87.68	BA.1.14 (Omicron)
120	NGS tiling amplicon - ARTIC V.4.1	SARS-CoV-2	655,521	2850.48	98.16	BE.10 (Omicron)	EPI_ISL_15699040
122	NGS tiling amplicon - ARTIC V.4.1	SARS-CoV-2	224,738	983.34	98.75	BA.1 (Omicron)	EPI_ISL_13698617
123	NGS tiling amplicon - ARTIC V.4	SARS-CoV-2	146,637	656.99	95.89	BA.1 (Omicron)	EPI_ISL_11326451
124	NGS tiling amplicon - ARTIC V.4	SARS-CoV-2	159,102	714.39	96.86	BA.1 (Omicron)	EPI_ISL_11326554
125	NGS tiling amplicon - ARTIC V.4	SARS-CoV-2	164,601	738.24	95.48	BA.1.1 (Omicron)	EPI_ISL_11026076
126	NGS tiling amplicon - ARTIC V.4	SARS-CoV-2	150,040	677.16	95.94	BA.1.1 (Omicron)	EPI_ISL_11026081
127	NGS tiling amplicon - ARTIC V.4.1	SARS-CoV-2	187,991	817.04	99.04	BA.5.1 (Omicron)	EPI_ISL_14291104
132	NGS-based Shotgun Metagenomic Sequencing	HMPV	5,518	57.30	92.70		PQ766151
139	NGS tiling amplicon - ARTIC V.4.1	SARS-CoV-2	334,420	1478.45	97.93	BA.5.1 (Omicron)	EPI_ISL_14498245
140	NGS tiling amplicon - ARTIC V.4.1	SARS-CoV-2	137,033	637.92	86.88	BA.5.1 (Omicron)
141	NGS-based Shotgun Metagenomic Sequencing	HMPV	322,051	3401.70	100.00		PQ766150
148	NGS tiling amplicon - ARTIC V.4	SARS-CoV-2	90,363	414.68	87.58	BA.1.1 (Omicron)
149	NGS tiling amplicon - ARTIC V.4	SARS-CoV-2	171,406	782.99	90.04	BA.1 (Omicron)	EPI_ISL_11026072
151	NGS tiling amplicon - ARTIC V.4	SARS-CoV-2	197,739	885.39	97.33	BA.1 (Omicron)	EPI_ISL_11326568
156	NGS tiling amplicon - ARTIC V.4	SARS-CoV-2	44,531	210.78	70.31	BA.1.1 (Omicron)
157	NGS tiling amplicon - ARTIC V.4	SARS-CoV-2	141,091	632.49	94.44	BA.1.14.2 (Omicron)	EPI_ISL_11326538
161	NGS tiling amplicon - ARTIC V.4	SARS-CoV-2	175,597	791.31	97.26	BA.1.1 (Omicron)	EPI_ISL_11026100
162	NGS tiling amplicon - ARTIC V.4	SARS-CoV-2	117,694	528.34	85.87	BA.1 (Omicron)
173	NGS tiling amplicon - ARTIC V.4	SARS-CoV-2	114,300	515.94	96.28	BA.1 (Omicron)	EPI_ISL_11326483
188	NGS tiling amplicon - ARTIC V.4	SARS-CoV-2	144,323	648.75	95.37	BA.1 (Omicron)	EPI_ISL_11326455
194	NGS tiling amplicon - ARTIC V.4	SARS-CoV-2	133,958	606.92	97.60	BA.1 (Omicron)	EPI_ISL_11326533
195	NGS-based Hybrid-capture Metagenomic Sequencing - RVOP Panel	HPIV-1	298,222	2729.10	99.70		PQ820483
196	NGS tiling amplicon - ARTIC V.4.1	SARS-CoV-2	205,581	897.52	99.05	BA.5.2.1 (Omicron)	EPI_ISL_15022953
197	NGS tiling amplicon - ARTIC V.4	SARS-CoV-2	148,727	663.37	95.55	BA.2 (Omicron)	EPI_ISL_14005468
198	NGS-based Hybrid-capture Metagenomic Sequencing - RVOP Panel	HPIV-1	365,850	3,168.90	100.00		PQ820484
204	NGS tiling amplicon - ARTIC V.4	SARS-CoV-2	169,384	759.93	95.39	BA.1.14.1 (Omicron)	EPI_ISL_11026059
207	NGS tiling amplicon - ARTIC V.4	SARS-CoV-2	58,397	290.39	75.62	BA.1 (Omicron)
212	NGS tiling amplicon - ARTIC V.4	SARS-CoV-2	176,797	803.71	93.57	BA.1 (Omicron)	EPI_ISL_11026107
213	NGS tiling amplicon - ARTIC V.4	SARS-CoV-2	96,060	439.47	82.31	BA.1 (Omicron)
214	NGS tiling amplicon - ARTIC V.4.1	SARS-CoV-2	311,436	1411.33	89.66	BA.4 (Omicron)
216	NGS tiling amplicon - ARTIC V.4	SARS-CoV-2	174,814	792.06	90.89	BA.1 (Omicron)	EPI_ISL_11026067
217	NGS-based Shotgun Metagenomic Sequencing	HRV-C	33,831	709.60	100.00		PQ811897
220	NGS tiling amplicon - ARTIC V.4	SARS-CoV-2	114,299	516.69	95.11	BA.1 (Omicron)	EPI_ISL_11326534
224	NGS-based Hybrid-capture Metagenomic Sequencing - RVOP Panel	HPIV-1	1701	14.40	79.90		PQ820486
230	NGS tiling amplicon - ARTIC V.4.1	SARS-CoV-2	221376	1013.39	87.64	BA.1.9 (Omicron)
231	NGS tiling amplicon - ARTIC V.4	SARS-CoV-2	143,969	642.17	94.07	BA.1 (Omicron)	EPI_ISL_11026073
234	NGS tiling amplicon - ARTIC V.4	SARS-CoV-2	192,729	853.81	96.14	BA.1.14.1 (Omicron)	EPI_ISL_11026066
236	NGS tiling amplicon - ARTIC V.4	SARS-CoV-2	181,686	816.04	95.99	BA.1.1 (Omicron)	EPI_ISL_11026077
238	NGS tiling amplicon - ARTIC V.4	SARS-CoV-2	162,482	741.03	94.97	BA.1 (Omicron)	EPI_ISL_11026094
241	NGS tiling amplicon - ARTIC V.4	SARS-CoV-2	175,735	797.73	95.81	BA.1.1 (Omicron)	EPI_ISL_11026095
243	NGS tiling amplicon - ARTIC V.4	SARS-CoV-2	139,085	621.00	96.14	BA.1.1 (Omicron)	EPI_ISL_11026065
244	NGS tiling amplicon - ARTIC V.4	SARS-CoV-2	130,594	578.58	96.19	AY.43 (Delta)	EPI_ISL_10101791
251	NGS-based Hybrid-capture Metagenomic Sequencing - RVOP Panel	KIPyV	82,063	2,256.50	96.80		PQ779056
257	NGS tiling amplicon - ARTIC V.4	SARS-CoV-2	224,149	987.28	94.20	AY.43 (Delta)	EPI_ISL_13698618
309	NGS-based Hybrid-capture Metagenomic Sequencing - RVOP Panel	HAdV-B	166,072	637.90	98.80		PQ779053
315	NGS-based Hybrid-capture Metagenomic Sequencing - RVOP Panel	HBoV	21,896	548.90	100.00		PQ779054
317	NGS-based Hybrid-capture Metagenomic Sequencing - RVOP Panel	HMPV	1,291	13.50	81.80		PQ779050
318	NGS-based Hybrid-capture Metagenomic Sequencing - RVOP Panel	HMPV	17,852	186.10	92.70		PQ779051
324	NGS-based Hybrid-capture Metagenomic Sequencing - RVOP Panel	HMPV	998	10.60	77.50		PQ779052
352	NGS-based Hybrid-capture Metagenomic Sequencing - RVOP Panel	KIPyV	1,594,304	44,223.50	100.00		PQ779055
353	NGS-based Hybrid-capture Metagenomic Sequencing - RVOP Panel	HPIV-2	179,005	1,601.60	99.70		PQ820487
362	NGS-based Hybrid-capture Metagenomic Sequencing - RVOP Panel	HCoV-229E	5,005,433	24,796.10	99.80		PQ820489
393	NGS-based Hybrid-capture Metagenomic Sequencing - RVOP Panel	HRV-A	5,417	103.20	75.20		PQ817249
428	NGS-based Hybrid-capture Metagenomic Sequencing - RVOP Panel	HCoV-HKU1	587,195	2,702.20	99.70		PQ820490
429	NGS-based Hybrid-capture Metagenomic Sequencing - RVOP Panel	HCoV-HKU1	107,312	501.80	99.60		PQ820491
468	NGS-based Hybrid-capture Metagenomic Sequencing - RVOP Panel	HCoV-OC43	2,251,613	10,063.00	99.90		PQ834425
474	NGS-based Hybrid-capture Metagenomic Sequencing - RVOP Panel	HCoV-OC43	8,143	36.50	86.60		PQ834426

## Sheet: Assembly - segmented viruses
Sample ID	Methodology	Virus detection	Segment 1 - PB2			Segment 2 - PB1			Segment 3 - PA			Segment 4 - HA			Segment 5 - NP			Segment 6 - NA			Segment 7 - MP			Segment 8 - NS			Subtype	Clade	GISAID Accession ID
			Number of Mapped reads	Average Depth	Reference Coverage (10x)	Number of Mapped reads	Average Depth	Reference Coverage (10x)	Number of Mapped reads	Average Depth	Reference Coverage (10x)	Number of Mapped reads	Average Depth	Reference Coverage (10x)	Number of Mapped reads	Average Depth	Reference Coverage (10x)	Number of Mapped reads	Average Depth	Reference Coverage (10x)	Number of Mapped reads	Average Depth	Reference Coverage (10x)	Number of Mapped reads	Average Depth	Reference Coverage (10x)
31	NGS-based Hybrid-capture Metagenomic Sequencing - RVOP Panel	Influenza A	7,964	482.36	93.86	7,351	415.50	94.06	5,993	373.59	99.91	4,406	325.45	99.24	6,647	663.93	88.91	6,515	571.91	98.12	6,076	823.78	99.29	472	73.98	77.57	H3N2	3C.2a1b.2a.2a.3	EPI_ISL_17960454
40	NGS-based Hybrid-capture Metagenomic Sequencing - RVOP Panel	Influenza A	149,874	8,697.15	99.87	129,915	7,506.57	99.91	130,882	7,947.65	99.46	101,907	7,902.95	99.32	134,225	11,690.70	99.68	144,916	13,769.10	99.93	145,673	19,556.00	99.12	65,282	9,934.78	99.55	H3N2	3C.2a1b.2a.2a.3	EPI_ISL_17960453
45	NGS-based Hybrid-capture Metagenomic Sequencing - RVOP Panel	Influenza A	71,882	3,990.72	99.91	63,682	3,782.06	97.36	65,503	3,882.82	97.81	49,329	3,643.55	99.65	59,810	4,960.79	98.51	57,827	5,188.43	99.24	45,488	5,907.30	99.29	13,041	2,114.95	99.76	H3N2	3C.2a1b.2a.2a.3	EPI_ISL_17960452
90	NGS-based Hybrid-capture Metagenomic Sequencing - RVOP Panel	Influenza A	2,058	129.61	87.54	2,054	135.59	94.94	1,969	122.32	99.58	1,927	149.09	97.21	3,916	346.32	99.27	1,439	136.42	94.09	1,872	258.45	96.03	1,313	211.48	94.51	H3N2	3C.2a1b.2a.2a.3	EPI_ISL_17960445
95	NGS-based Hybrid-capture Metagenomic Sequencing - RVOP Panel	Influenza A	394,438	22,330.20	99.69	283,055	16,243.10	99.34	299,741	17,604.40	99.28	264,263	19,350.40	99.77	274,541	23,283.70	99.29	265,681	25,010.20	95.76	272,553	35,267.40	99.90	64,701	9,402.86	98.96	H3N2	3C.2a1b.2a.2a.3	EPI_ISL_17960455
105	NGS-based Hybrid-capture Metagenomic Sequencing - RVOP Panel	Influenza A	432,866	25,564.30	99.53	242,784	12,624.10	96.67	384,100	23,634.40	99.96	243,685	19,079.90	99.89	321,525	28,236.00	99.87	312,764	30,194.30	99.93	207,046	29,192.20	99.90	83,542	12,599.50	99.11	H3N2	3C.2a1b.2a.2a.3	EPI_ISL_17960447
107	NGS-based Hybrid-capture Metagenomic Sequencing - RVOP Panel	Influenza A	200,528	11,674.30	99.70	173,685	10,289.30	99.43	166,200	9,833.27	98.93	128,126	9,610.87	99.89	163,223	13,935.00	98.91	161,153	15,301.40	99.79	130,908	17,738.70	99.80	27,563	4,499.57	99.40	H3N2	3C.2a1b.2a.2a.3	EPI_ISL_17960450
108	NGS-based Hybrid-capture Metagenomic Sequencing - RVOP Panel	Influenza A	9,353	573.84	99.56	8,994	539.89	98.90	11,404	726.74	97.94	5,741	477.65	98.14	10,457	954.94	99.47	6,989	675.43	99.03	6,017	847.66	99.29	2,667	436.62	94.51	H3N2	3C.2a1b.2a.2a.3	EPI_ISL_17960446
145	NGS-based Hybrid-capture Metagenomic Sequencing - RVOP Panel	Influenza A	143,248	8,169.85	99.57	146,544	8,434.26	99.61	129,272	7,955.40	97.72	116,310	8,972.43	98.72	96,595	8,839.04	95.93	123,493	11,725.60	98.40	71,792	9,757.76	99.39	12,717	1,984.11	88.19	H3N2	3C.2a1b.2a.2a.3	EPI_ISL_17960448
152	NGS-based Hybrid-capture Metagenomic Sequencing - RVOP Panel	Influenza A	1,131,843	65,094.20	99.96	901,925	51,593.70	99.91	906,784	53,851.60	99.28	573,111	43,410.40	99.32	524,873	45,090.00	99.36	783,394	70,982.40	99.18	244,483	32,585.00	99.60	62,398	9,511.14	99.77	H3N2	3C.2a1b.2a.2a.3	EPI_ISL_17960449
153	NGS-based Hybrid-capture Metagenomic Sequencing - RVOP Panel	Influenza A	7,996	454.25	99.34	5,945	363.10	89.49	4,935	340.49	89.73	2,400	179.80	97.96	2,418	251.78	83.30	3,350	320.82	92.77	716	129.25	74.64	482	114.81	43.20	H3N2	3C.2a1b.2a.2a.3	EPI_ISL_17960457
163	NGS-based Hybrid-capture Metagenomic Sequencing - RVOP Panel	Influenza A	494,989	29,061.40	100.00	397,302	23,104.40	100.00	409,849	25,143.00	100.00	310,684	24,135.20	100.00	352,395	31,188.40	100.00	414,775	38,124.10	100.00	357,675	49,144.90	100.00	88,864	13,536.30	100.00	H3N2	3C.2a1b.2a.2a.3	EPI_ISL_19561114
176	NGS-based Hybrid-capture Metagenomic Sequencing - RVOP Panel	Influenza A	326,972	19,130.50	99.57	261,039	15,390.20	99.91	299,204	18,414.30	99.28	223,629	17,446.10	99.32	270,191	23,792.60	99.55	272,471	25,823.40	99.93	244,941	33,609.90	99.80	97,258	14,801.20	98.88	H3N2	3C.2a1b.2a.2a.3	EPI_ISL_17960451
178	NGS-based Hybrid-capture Metagenomic Sequencing - RVOP Panel	Influenza A	3,856	251.25	93.07	4,064	249.00	88.87	2,626	194.06	82.61	2,160	183.55	87.78	3,198	292.27	99.27	4,043	387.04	95.21	5,009	692.45	97.05	2,696	428.23	99.40	H3N2	3C.2a1b.2a.2a.3	EPI_ISL_17960456
185	NGS-based Hybrid-capture Metagenomic Sequencing - RVOP Panel	Influenza A	160,868	9,001.14	99.69	153,725	8,924.88	98.07	151,987	9,010.40	98.39	128,761	9,927.00	99.53	103,479	9,175.32	99.20	143,449	14,141.70	95.34	127,289	17,097.70	99.69	NA	NA	NA	H3N2	3C.2a1b.2a.2a.3	EPI_ISL_17960459
232	NGS-based Hybrid-capture Metagenomic Sequencing - RVOP Panel	Influenza A	18,905	1,182.76	88.60	11,604	809.04	83.77	13,525	1,072.10	69.55	9,670	629.84	88.24	16,842	1,557.32	87.58	17,677	1,678.27	92.22	11,009	1,755.48	85.03	589	228.27	12.41	H3N2	3C.2a1b.2a.2a.3	EPI_ISL_17960458
251	NGS-based Hybrid-capture Metagenomic Sequencing - RVOP Panel	Influenza A	146,151	8,614.44	99.35	124,143	7,306.27	99.56	125,122	7,689.28	99.01	98,175	7,704.07	99.54	127,736	11,415.00	99.04	137,230	13,646.80	97.43	118,563	17,045.30	99.69	29,659	4,909.51	99.40	H3N2	3C.2a1b.2a.2a.3	EPI_ISL_17950794
